# Supplementary material for: The role of carboxy-terminal cross-linking telopeptide of type I collagen, dual x-ray absorptiometry bone strain and Romberg test in a new osteoporotic fracture risk evaluation: A proposal from an observational study
Source: PLoS One. 2018 Jan 5;13(1):e0190477. doi: 10.1371/journal.pone.0190477 (PMC5755772; doi:10.1371/journal.pone.0190477)
Supplement: S1 File — This file contents a minimal set of data in excel format. (XLSX) [file pone.0190477.s001.xlsx]

## Sheet: Foglio1
MINIMAL DATA SET (data prepared for Artificial Neural Network Analysis Auto Contractive Map )
NAME	age<65	age>64	age>80	BMI<19	BMI19_25	BMI26_29	BMI>30	Fracture no	Fracture yes	ROMBERG	Vit D<12	VitD 13_19	VitD>20	Yrs MP_high	ALP_high	BAP_high	CTX_high	Spine BMD_high	Neck BMD_high	Femur BMD_high	Yrs MP_low	ALP_low	BAP_low	CTX_low	Spine BMD_low	Neck BMD_low	Femur BMD_low	TBS_high	TBS_low	Lumbar BS high	Lumbar BS low
1	0	1	0	0	1	0	0	1	0	0	0	1	0	0.537313	0.455882	0.230769	0.098429	0.420719	0.318505	0.565306	0.462687	0.544118	0.769231	0.901571	0.579281	0.681495	0.434694	0.415714	0.193717	0.584286	0.806283
2	0	1	0	0	0	1	0	0	1	1	1	0	0	0.38806	0.375	0.692308	0.261821	0.464059	0.622776	0.971429	0.61194	0.625	0.307692	0.738179	0.535941	0.377224	0.028571	0.576171	0.175393	0.423829	0.824607
3	1	0	0	0	1	0	0	0	1	1	0	1	0	0.313433	0.507353	0.323077	0.167098	0.097252	0.229537	0.114286	0.686567	0.492647	0.676923	0.832902	0.902748	0.770463	0.885714	0.441903	0.82548	0.558097	0.17452
4	0	1	0	0	1	0	0	1	0	0	0	0	1	0.343284	0.441176	0.446154	0.132165	0.218816	0.128114	0.295918	0.656716	0.558824	0.553846	0.867835	0.781184	0.871886	0.704082	0.610845	0.315881	0.389155	0.684119
5	1	0	0	0	1	0	0	1	0	0	0	1	0	0.044776	0.345588	0.646154	0.080635	0.330867	0.380783	0.634694	0.955224	0.654412	0.353846	0.919365	0.669133	0.619217	0.365306	0.426042	0.280105	0.573958	0.719895
6	0	0	1	0	0	1	0	1	0	0	0	0	1	0.492537	0.580882	0.553846	0.307832	0.530655	0.327402	0.504082	0.507463	0.419118	0.446154	0.692168	0.469345	0.672598	0.495918	0.358171	0.102094	0.641829	0.897906
7	0	0	1	0	1	0	0	0	1	1	0	1	0	0.567164	0.205882	0.523077	0.074188	0.187104	0.225979	0.520408	0.432836	0.794118	0.476923	0.925812	0.812896	0.774021	0.479592	0.589819	0.457243	0.410181	0.542757
8	1	0	0	1	0	0	0	1	0	0	1	0	0	0.208955	0.838235	0.830769	0.38009	0.189218	0.293594	0.359184	0.791045	0.161765	0.169231	0.61991	0.810782	0.706406	0.640816	0.511619	0.253927	0.488381	0.746073
9	0	1	0	0	0	1	0	1	0	0	0	0	1	0.41791	0.25	0.307692	0.120392	0.40592	0.341637	0.65102	0.58209	0.75	0.692308	0.879608	0.59408	0.658363	0.34898	0.561785	0.250436	0.438215	0.749564
10	1	0	0	0	1	0	0	1	0	0	0	0	1	0.731343	0.198529	0.507692	0.274134	0.209302	0.290036	0.54898	0.268657	0.801471	0.492308	0.725866	0.790698	0.709964	0.45102	0.511619	0.47993	0.488381	0.52007
11	0	1	0	0	0	1	0	1	0	0	0	0	1	0.343284	0.205882	0.569231	0.087158	0.2537	0.325623	0	0.656716	0.794118	0.430769	0.912842	0.7463	0.674377	1	0.613427	0.331588	0.386573	0.668412
12	0	1	0	0	0	0	1	0	1	1	0	0	1	0.238806	0.470588	0.569231	0.138032	0.372093	0.359431	0.504082	0.761194	0.529412	0.430769	0.861968	0.627907	0.640569	0.495918	0.306898	0.259162	0.693102	0.740838
13	0	1	0	0	0	1	0	1	0	0	0	0	1	0.492537	0.301471	0.2	0.106458	0.298097	0.603203	0.908163	0.507463	0.698529	0.8	0.893542	0.701903	0.396797	0.091837	0.29325	0.397033	0.70675	0.602967
14	0	1	0	0	0	1	0	1	0	0	0	1	0	0.238806	0.360294	0.630769	0.219439	0.358351	0.339858	0.446939	0.761194	0.639706	0.369231	0.780561	0.641649	0.660142	0.553061	0.37145	0.270506	0.62855	0.729494
15	1	0	0	0	0	1	0	1	0	0	1	0	0	0.552239	0.242647	0.184615	0.093797	0.56871	0.768683	0.969388	0.447761	0.757353	0.815385	0.906203	0.43129	0.231317	0.030612	0.900406	0.109075	0.099594	0.890925
16	1	0	0	0	1	0	0	1	0	1	0	0	1	0.074627	0.382353	0.6	0.286255	0.349894	0.268683	0.408163	0.925373	0.617647	0.4	0.713745	0.650106	0.731317	0.591837	0.71671	0.179756	0.28329	0.820244
17	1	0	0	0	0	1	0	1	0	0	0	0	1	0.029851	0.588235	0.338462	0.057012	0.178647	0.307829	0.561224	0.970149	0.411765	0.661538	0.942988	0.821353	0.692171	0.438776	0.609	0.712914	0.391	0.287086
18	1	0	0	0	1	0	0	1	0	0	0	0	1	0.119403	0.492647	0.276923	0.458062	0.321353	0.218861	0.373469	0.880597	0.507353	0.723077	0.541938	0.678647	0.781139	0.626531	0.631132	0.185864	0.368868	0.814136
….
